# Supplementary material for: Functional characterization of two DYRK1B variants causative of AOMS3
Source: Orphanet J Rare Dis. 2024 Jun 12;19:233. doi: 10.1186/s13023-024-03183-0 (PMC11167895; doi:10.1186/s13023-024-03183-0)
Supplement: Supplementary file 2 — Supplementary Material 2 (Raw data to Fig. 1H) [file 13023_2024_3183_MOESM2_ESM.xlsx]

## Sheet: D1B-WT
DYRK1B-WT
						Nukleus		Cytosol		prozentualer Anteil
	Datum	Bild#	D1B	Cover- slip#	Zelle	Mean	abs. Median intensity	Mean	abs. Median intensity	in Nukleus	im Cytosol	Summe	Ratio	Log2 gg. Nukleus
	2023-09-28	4821	WT	1	1	405	420	55	54	88.6076	11.3924	100	0.128571	-2.95936
	2023-09-28	4821	WT	1	2	474	483	67	66	87.9781	12.0219	100	0.136646	-2.87149
	2023-09-28	4822	WT	1	1	208	209	91	90	69.8997	30.1003	100	0.430622	-1.21551
	2023-09-28	4822	WT	1	2	278	281	95	94	74.9333	25.0667	100	0.33452	-1.57984
	2023-09-28	4822	WT	1	3	253	256	69	68	79.0123	20.9877	100	0.265625	-1.91254
	2023-09-28	4822	WT	1	4	689	711	151	149	82.6744	17.3256	100	0.209564	-2.25454
	2023-09-28	4822	WT	1	5	914	1090	105	104	91.2898	8.71022	100	0.0954128	-3.38967
	2023-09-28	4823	WT	1	1	163	165	23	22	88.2353	11.7647	100	0.133333	-2.90689
	2023-09-28	4823	WT	1	2	192	191	13	13	93.6275	6.37255	100	0.0680628	-3.87699
	2023-09-28	4823	WT	1	3	201	205	45	45	82	18	100	0.219512	-2.18763
	2023-09-28	4823	WT	1	4	114	119	37	37	76.2821	23.7179	100	0.310924	-1.68536
	2023-09-28	4824	WT	1	1	610	623	92	91	87.2549	12.7451	100	0.146067	-2.77529
	2023-09-28	4824	WT	1	2	456	461	106	106	81.3051	18.6949	100	0.229935	-2.1207
	2023-09-28	4824	WT	1	3	139	138	19	19	87.8981	12.1019	100	0.137681	-2.8606
	2023-09-28	4824	WT	1	4	484	485	20	18	96.4215	3.57853	100	0.0371134	-4.75192
	2023-09-28	4824	WT	1	5	377	375	24	24	93.985	6.01504	100	0.064	-3.96578
	2023-09-28	4824	WT	1	6	205	208	27	28	88.1356	11.8644	100	0.134615	-2.89308
	2023-09-28	4825	WT	1	1	531	556	110	109	83.609	16.391	100	0.196043	-2.35076
	2023-09-28	4825	WT	1	2	997	1091	103	104	91.2971	8.70293	100	0.0953254	-3.391
	2023-09-28	4825	WT	1	3	485	484	184	180	72.8916	27.1084	100	0.371901	-1.42701
	2023-09-28	4825	WT	1	4	452	439	108	101	81.2963	18.7037	100	0.230068	-2.11987
	2023-09-28	4825	WT	1	5	410	399	93	96	80.6061	19.3939	100	0.240602	-2.05528
	2023-09-28	4825	WT	1	6	233	256	73	71	78.2875	21.7125	100	0.277344	-1.85025
	2023-09-28	4826	WT	2	1	197	197	52	53	78.8	21.2	100	0.269036	-1.89413
	2023-09-28	4826	WT	2	2	720	738	62	59	92.5972	7.40276	100	0.0799458	-3.64483
	2023-09-28	4826	WT	2	3	500	523	114	115	81.9749	18.0251	100	0.219885	-2.18518
	2023-09-28	4826	WT	2	4	142	146	14	13	91.8239	8.1761	100	0.0890411	-3.48938
	2023-09-28	4826	WT	2	5	149	155	26	25	86.1111	13.8889	100	0.16129	-2.63227
	2023-09-28	4826	WT	2	6	469	461	79	80	85.2126	14.7874	100	0.173536	-2.52669
	2023-09-28	4827	WT	2	1	59	59	19	18	76.6234	23.3766	100	0.305085	-1.71272
	2023-09-28	4827	WT	2	2	64	63	14	13	82.8947	17.1053	100	0.206349	-2.27684
	2023-09-28	4827	WT	2	3	59	59	15	15	79.7297	20.2703	100	0.254237	-1.97575
	2023-09-28	4829	WT	2	1	98	98	33	32	75.3846	24.6154	100	0.326531	-1.61471
	2023-09-28	4829	WT	2	2	49	49	19	18	73.1343	26.8657	100	0.367347	-1.44478
	2023-09-28	4829	WT	2	3	73	73	22	20	78.4946	21.5054	100	0.273973	-1.8679
	2023-09-28	4829	WT	2	4	102	102	41	39	72.3404	27.6596	100	0.382353	-1.38702
	2023-09-28	4829	WT	2	5	215	212	30	31	87.2428	12.7572	100	0.146226	-2.77372
	2023-09-28	4829	WT	2	6	63	66	12	12	84.6154	15.3846	100	0.181818	-2.45943
	2023-09-28	4830	WT	2	1	132	131	23	22	85.6209	14.3791	100	0.167939	-2.57399
	2023-09-28	4830	WT	2	2	156	156	32	30	83.871	16.129	100	0.192308	-2.37851
	2023-09-28	4830	WT	2	3	99	98	25	24	80.3279	19.6721	100	0.244898	-2.02975
	2023-09-28	4830	WT	2	4	208	215	52	39	84.6457	15.3543	100	0.181395	-2.46279
	2023-09-28	4831	WT	3	1	271	278	73	73	79.2023	20.7977	100	0.26259	-1.92912
	2023-09-28	4831	WT	3	2	344	365	63	63	85.2804	14.7196	100	0.172603	-2.53447
	2023-09-28	4831	WT	3	3	292	294	38	36	89.0909	10.9091	100	0.122449	-3.02975
	2023-09-28	4831	WT	3	4	255	272	51	51	84.2105	15.7895	100	0.1875	-2.41504
	2023-09-28	4831	WT	3	5	362	377	30	29	92.8571	7.14286	100	0.0769231	-3.70044
	2023-09-28	4831	WT	3	6	436	463	65	57	89.0385	10.9615	100	0.12311	-3.02198
	2023-09-28	4831	WT	3	7	510	550	13	11	98.0392	1.96078	100	0.02	-5.64386
	2023-09-28	4831	WT	3	8	394	395	66	63	86.2445	13.7555	100	0.159494	-2.64843
	2023-09-28	4831	WT	3	9	255	274	60	59	82.2823	17.7177	100	0.215328	-2.21539
	2023-09-28	4832	WT	3	1	86	91	45	45	66.9118	33.0882	100	0.494505	-1.01594
	2023-09-28	4832	WT	3	2	185	187	72	72	72.2008	27.7992	100	0.385027	-1.37697
	2023-09-28	4832	WT	3	3	222	217	25	21	91.1765	8.82353	100	0.0967742	-3.36923
	2023-09-28	4832	WT	3	4	102	109	39	39	73.6486	26.3514	100	0.357798	-1.48278
	2023-09-28	4833	WT	3	1	230	230	40	39	85.5019	14.4981	100	0.169565	-2.56009
	2023-09-28	4833	WT	3	2	110	108	8	7	93.913	6.08696	100	0.0648148	-3.94753
	2023-09-28	4833	WT	3	3	312	318	71	71	81.7481	18.2519	100	0.22327	-2.16314
	2023-09-28	4833	WT	3	4	168	174	30	27	86.5672	13.4328	100	0.155172	-2.68806
	2023-09-28	4833	WT	3	5	163	162	43	42	79.4118	20.5882	100	0.259259	-1.94753
	2023-09-28	4833	WT	3	6	136	138	24	24	85.1852	14.8148	100	0.173913	-2.52356
	2023-09-28	4833	WT	3	7	165	174	24	24	87.8788	12.1212	100	0.137931	-2.85798
	2023-09-28	4833	WT	3	8	137	140	20	20	87.5	12.5	100	0.142857	-2.80735
	2023-09-28	4834	WT	3	1	167	172	29	28	86	14	100	0.162791	-2.61891
	2023-09-28	4834	WT	3	2	387	398	71	71	84.8614	15.1386	100	0.178392	-2.48688
	2023-09-28	4834	WT	3	3	216	227	35	35	86.6412	13.3588	100	0.154185	-2.69727
	2023-09-28	4834	WT	3	4	379	375	60	59	86.4055	13.5945	100	0.157333	-2.6681
	2023-09-28	4834	WT	3	5	560	573	62	61	90.3785	9.62145	100	0.106457	-3.23165
	2023-09-28	4834	WT	3	6	312	309	44	39	88.7931	11.2069	100	0.126214	-2.98606
	2023-09-28	4835	WT	3	1	89	92	16	16	85.1852	14.8148	100	0.173913	-2.52356
	2023-09-28	4835	WT	3	2	107	110	24	24	82.0896	17.9104	100	0.218182	-2.1964
	2023-09-28	4835	WT	3	3	489	484	66	66	88	12	100	0.136364	-2.87447
	2023-09-28	4835	WT	3	4	313	315	30	22	93.4718	6.52819	100	0.0698413	-3.83978
	2023-09-28	4835	WT	3	5	760	748	87	87	89.5808	10.4192	100	0.11631	-3.10395
	2023-09-28	4835	WT	3	6	84	85	8	7	92.3913	7.6087	100	0.0823529	-3.60204
	2023-09-28	4835	WT	3	7	108	98	7	7	93.3333	6.66667	100	0.0714286	-3.80735
	2023-10-08	5066	WT	1	1	259	262	52	51	83.7061	16.2939	100	0.194656	-2.361
	2023-10-08	5066	WT	1	2	382	394	63	62	86.4035	13.5965	100	0.15736	-2.66786
	2023-10-08	5066	WT	1	3	178	179	42	41	81.3636	18.6364	100	0.22905	-2.12626
	2023-10-08	5066	WT	1	4	328	321	74	74	81.2658	18.7342	100	0.23053	-2.11698
	2023-10-08	5066	WT	1	5	292	296	63	63	82.4513	17.5487	100	0.212838	-2.23217
	2023-10-08	5066	WT	1	6	412	426	81	91	82.3985	17.6015	100	0.213615	-2.22691
	2023-10-08	5066	WT	1	7	476	498	125	125	79.9358	20.0642	100	0.251004	-1.99422
	2023-10-08	5067	WT	1	1	95	100	43	44	69.4444	30.5556	100	0.44	-1.18442
	2023-10-08	5067	WT	1	2	317	321	34	32	90.9348	9.06516	100	0.0996885	-3.32643
	2023-10-08	5067	WT	1	3	185	196	50	49	80	20	100	0.25	-2
	2023-10-08	5067	WT	1	4	353	375	63	63	85.6164	14.3836	100	0.168	-2.57347
	2023-10-08	5067	WT	1	5	24	262	57	57	82.1317	17.8683	100	0.217557	-2.20053
	2023-10-08	5068	WT	1	1	209	215	16	14	93.8865	6.11354	100	0.0651163	-3.94084
	2023-10-08	5068	WT	1	2	301	327	55	51	86.5079	13.4921	100	0.155963	-2.68072
	2023-10-08	5068	WT	1	3	244	246	99	97	71.7201	28.2799	100	0.394309	-1.3426
	2023-10-08	5068	WT	1	4	590	597	200	200	74.9059	25.0941	100	0.335008	-1.57773
	2023-10-08	5068	WT	1	5	428	440	89	89	83.1758	16.8242	100	0.202273	-2.30563
	2023-10-08	5068	WT	1	6	505	529	114	114	82.2706	17.7294	100	0.215501	-2.21423
	2023-10-08	5069	WT	1	1	230	229	55	40	85.1301	14.8699	100	0.174672	-2.51728
	2023-10-08	5069	WT	1	2	76	78	10	7	91.7647	8.23529	100	0.0897436	-3.47805
	2023-10-08	5069	WT	1	3	686	714	212	176	80.2247	19.7753	100	0.246499	-2.02035
	2023-10-08	5069	WT	1	4	214	216	77	77	73.7201	26.2799	100	0.356481	-1.4881
	2023-10-08	5069	WT	1	5	128	136	18	15	90.0662	9.93377	100	0.110294	-3.18057
	2023-10-08	5069	WT	1	6	336	346	68	68	83.5749	16.4251	100	0.196532	-2.34717
	2023-10-08	5070	WT	1	1	373	371	57	57	86.6822	13.3178	100	0.153639	-2.70239
	2023-10-08	5070	WT	1	2	355	363	54	54	87.0504	12.9496	100	0.14876	-2.74894
	2023-10-08	5070	WT	1	3	449	464	85	84	84.6715	15.3285	100	0.181034	-2.46566
	2023-10-08	5070	WT	1	4	500	503	132	131	79.3375	20.6625	100	0.260437	-1.94099
	2023-10-08	5070	WT	1	5	174	173	47	48	78.2805	21.7195	100	0.277457	-1.84967
	2023-10-08	5071	WT	2	1	735	757	130	128	85.5367	14.4633	100	0.169089	-2.56415
	2023-10-08	5071	WT	2	2	139	150	27	24	86.2069	13.7931	100	0.16	-2.64386
	2023-10-08	5071	WT	2	3	708	717	122	123	85.3571	14.6429	100	0.171548	-2.54331
	2023-10-08	5071	WT	2	4	890	862	231	232	78.7934	21.2066	100	0.269142	-1.89356
	2023-10-08	5071	WT	2	5	289	302	23	12	96.1783	3.82166	100	0.0397351	-4.65344
	2023-10-08	5071	WT	2	6	253	258	70	71	78.4195	21.5805	100	0.275194	-1.86148
	2023-10-08	5071	WT	2	7	762	804	179	181	81.6244	18.3756	100	0.225124	-2.15121
	2023-10-08	5071	WT	2	8	849	865	175	180	82.7751	17.2249	100	0.208092	-2.2647
	2023-10-08	5072	WT	2	1	119	123	37	37	76.875	23.125	100	0.300813	-1.73306
	2023-10-08	5072	WT	2	2	682	702	115	117	85.7143	14.2857	100	0.166667	-2.58496
	2023-10-08	5072	WT	2	3	237	235	18	15	94	6	100	0.0638298	-3.96963
	2023-10-08	5072	WT	2	4	404	426	17	14	96.8182	3.18182	100	0.0328638	-4.92735
	2023-10-08	5072	WT	2	5	105	109	34	33	76.7606	23.2394	100	0.302752	-1.72379
	2023-10-08	5072	WT	2	6	769	775	143	141	84.607	15.393	100	0.181935	-2.4585
	2023-10-08	5072	WT	2	7	171	171	24	24	87.6923	12.3077	100	0.140351	-2.83289
	2023-10-08	5072	WT	2	8	254	260	62	59	81.5047	18.4953	100	0.226923	-2.13972
	2023-10-08	5073	WT	2	1	239	236	73	72	76.6234	23.3766	100	0.305085	-1.71272
	2023-10-08	5073	WT	2	2	268	259	66	67	79.4479	20.5521	100	0.258687	-1.95072
	2023-10-08	5073	WT	2	3	391	394	92	92	81.07	18.93	100	0.233503	-2.09849
	2023-10-08	5073	WT	2	4	321	311	25	22	93.3934	6.60661	100	0.0707395	-3.82134
	2023-10-08	5073	WT	2	5	269	260	27	22	92.1986	7.80142	100	0.0846154	-3.56294
	2023-10-08	5073	WT	2	6	346	348	204	201	63.388	36.612	100	0.577586	-0.791892
	2023-10-08	5073	WT	2	7	290	296	252	255	53.7205	46.2795	100	0.861486	-0.2151
	2023-10-08	5074	WT	2	1	374	392	113	114	77.4704	22.5296	100	0.290816	-1.78182
	2023-10-08	5074	WT	2	2	604	620	109	103	85.7538	14.2462	100	0.166129	-2.58962
	2023-10-08	5074	WT	2	3	352	372	91	93	80	20	100	0.25	-2
	2023-10-08	5074	WT	2	4	326	331	31	30	91.6898	8.31025	100	0.0906344	-3.4638
	2023-10-08	5075	WT	2	1	390	393	88	85	82.2176	17.7824	100	0.216285	-2.20899
	2023-10-08	5075	WT	2	2	536	549	30	25	95.6446	4.3554	100	0.0455373	-4.45681
	2023-10-08	5075	WT	2	3	275	278	15	13	95.5326	4.46735	100	0.0467626	-4.4185
	2023-10-08	5075	WT	2	4	244	249	40	41	85.8621	14.1379	100	0.164659	-2.60245
	2023-10-08	5075	WT	2	5	499	505	120	121	80.6709	19.3291	100	0.239604	-2.06128
	2023-10-08	5075	WT	2	6	305	310	90	87	78.0856	21.9144	100	0.280645	-1.83318
	2023-10-08	5075	WT	2	7	548	260	42	42	86.0927	13.9073	100	0.161538	-2.63005
	2023-10-08	5076	WT	3	1	374	380	49	49	88.5781	11.4219	100	0.128947	-2.95515
	2023-10-08	5076	WT	3	2	453	461	73	72	86.4916	13.5084	100	0.156182	-2.6787
	2023-10-08	5076	WT	3	3	488	504	95	90	84.8485	15.1515	100	0.178571	-2.48543
	2023-10-08	5076	WT	3	4	295	296	91	91	76.4858	23.5142	100	0.307432	-1.70166
	2023-10-08	5076	WT	3	5	298	310	60	61	83.558	16.442	100	0.196774	-2.34539
	2023-10-08	5076	WT	3	6	216	219	9	8	96.4758	3.52423	100	0.0365297	-4.77479
	2023-10-08	5076	WT	3	7	494	517	112	112	82.194	17.806	100	0.216634	-2.20667
	2023-10-08	5077	WT	3	1	419	427	77	77	84.7222	15.2778	100	0.180328	-2.47131
	2023-10-08	5077	WT	3	2	297	303	59	59	83.7017	16.2983	100	0.194719	-2.36053
	2023-10-08	5077	WT	3	3	206	211	38	37	85.0806	14.9194	100	0.175355	-2.51165
	2023-10-08	5077	WT	3	4	429	437	65	65	87.0518	12.9482	100	0.148741	-2.74912
	2023-10-08	5077	WT	3	5	194	198	26	26	88.3929	11.6071	100	0.131313	-2.92892
	2023-10-08	5077	WT	3	6	398	417	100	100	80.6576	19.3424	100	0.239808	-2.06005
	2023-10-08	5077	WT	3	7	339	349	94	95	78.6036	21.3964	100	0.272206	-1.87723
	2023-10-08	5077	WT	3	8	343	339	18	14	96.034	3.96601	100	0.0412979	-4.59779
	2023-10-08	5077	WT	3	9	476	497	93	93	84.2373	15.7627	100	0.187123	-2.41794
	2023-10-08	5078	WT	3	1	368	364	73	72	83.4862	16.5138	100	0.197802	-2.33787
	2023-10-08	5078	WT	3	2	369	381	87	86	81.5846	18.4154	100	0.225722	-2.14738
	2023-10-08	5078	WT	3	3	586	605	90	85	87.6812	12.3188	100	0.140496	-2.8314
	2023-10-08	5079	WT	3	1	808	806	300	304	72.6126	27.3874	100	0.377171	-1.40671
	2023-10-08	5079	WT	3	2	561	561	172	139	80.1429	19.8571	100	0.247772	-2.01292
	2023-10-08	5079	WT	3	3	1070	1084	125	123	89.8094	10.1906	100	0.113469	-3.13963
	2023-10-08	5079	WT	3	4	1069	1068	144	141	88.3375	11.6625	100	0.132022	-2.92114
	2023-10-08	5079	WT	3	5	361	375	76	85	81.5217	18.4783	100	0.226667	-2.14136
	2023-10-08	5079	WT	3	6	275	291	117	131	68.9573	31.0427	100	0.450172	-1.15145
	2023-10-08	5079	WT	3	7	386	391	52	46	89.4737	10.5263	100	0.117647	-3.08746
	2023-10-08	5079	WT	3	8	320	329	112	108	75.286	24.714	100	0.328267	-1.60706
	2023-10-08	5080	WT	3	1	188	195	25	25	88.6364	11.3636	100	0.128205	-2.96347
	2023-10-08	5080	WT	3	2	236	250	52	52	82.7815	17.2185	100	0.208	-2.26534
	2023-10-08	5080	WT	3	3	314	327	25	24	93.1624	6.83761	100	0.0733945	-3.76818
	2023-10-08	5080	WT	3	4	664	695	151	152	82.0543	17.9457	100	0.218705	-2.19294
	2023-10-08	5080	WT	3	5	645	664	208	222	74.9436	25.0564	100	0.334337	-1.58062
	2023-10-08	5080	WT	3	6	607	616	92	93	86.8829	13.1171	100	0.150974	-2.72763
	2023-10-08	5080	WT	3	7	503	523	68	68	88.4941	11.5059	100	0.130019	-2.9432
	2023-10-08	5080	WT	3	8	317	333	76	76	81.4181	18.5819	100	0.228228	-2.13145

## Sheet: D1B-K68Q
DYRK1B-K68Q
						Nucleus		Cytosol		percentages
	Date	Image#	D1B	Cover- slip#	Zelle	Mean	abs. Median intensity	Mean	abs. Median intensity	nuclear	cytosolic	Sum	Ratio	Log2 gg. Nukleus
	2023-09-28	4836	K68Q	1	1	154	160	189	188	45.977	54.023	100	1.175	0.232661
	2023-09-28	4836	K68Q	1	2	341	341	60	60	85.0374	14.9626	100	0.175953	-2.50674
	2023-09-28	4836	K68Q	1	3	323	316	63	58	84.492	15.508	100	0.183544	-2.4458
	2023-09-28	4836	K68Q	1	4	312	322	150	148	68.5106	31.4894	100	0.459627	-1.12146
	2023-09-28	4836	K68Q	1	5	174	173	101	102	62.9091	37.0909	100	0.589595	-0.762203
	2023-09-28	4837	K68Q	1	1	262	258	102	96	72.8814	27.1186	100	0.372093	-1.42626
	2023-09-28	4837	K68Q	1	2	241	244	131	130	65.2406	34.7594	100	0.532787	-0.90837
	2023-09-28	4837	K68Q	1	3	78	79	92	91	46.4706	53.5294	100	1.1519	0.204014
	2023-09-28	4837	K68Q	1	4	161	164	82	82	66.6667	33.3333	100	0.5	-1
	2023-09-28	4837	K68Q	1	5	167	174	116	111	61.0526	38.9474	100	0.637931	-0.648528
	2023-09-28	4838	K68Q	1	1	39	37	246	219	14.4531	85.5469	100	5.91892	2.56533
	2023-09-28	4838	K68Q	1	2	35	34	8	7	82.9268	17.0732	100	0.205882	-2.28011
	2023-09-28	4838	K68Q	1	3	61	40	73	67	37.3832	62.6168	100	1.675	0.744161
	2023-09-28	4839	K68Q	1	1	357	362	406	422	46.1735	53.8265	100	1.16575	0.221253
	2023-09-28	4839	K68Q	1	2	357	372	219	218	63.0508	36.9492	100	0.586022	-0.770974
	2023-09-28	4839	K68Q	1	3	443	457	207	206	68.9291	31.0709	100	0.450766	-1.14955
	2023-09-28	4839	K68Q	1	4	453	471	263	265	63.9946	36.0054	100	0.562633	-0.829735
	2023-09-28	4839	K68Q	1	5	314	327	130	124	72.5055	27.4945	100	0.379205	-1.39895
	2023-09-28	4839	K68Q	1	6	280	287	92	92	75.7256	24.2744	100	0.320557	-1.64134
	2023-09-28	4839	K68Q	1	7	223	228	125	123	64.9573	35.0427	100	0.539474	-0.890376
	2023-09-28	4839	K68Q	1	8	242	245	91	86	74.0181	25.9819	100	0.35102	-1.51037
	2023-09-28	4839	K68Q	1	9	245	246	174	174	58.5714	41.4286	100	0.707317	-0.499571
	2023-09-28	4840	K68Q	1	1	32	32	175	172	15.6863	84.3137	100	5.375	2.42626
	2023-09-28	4840	K68Q	1	2	182	184	163	164	52.8736	47.1264	100	0.891304	-0.16601
	2023-09-28	4840	K68Q	1	3	395	407	246	247	62.2324	37.7676	100	0.60688	-0.720518
	2023-09-28	4840	K68Q	1	4	258	268	270	290	48.0287	51.9713	100	1.08209	0.11382
	2023-09-28	4840	K68Q	1	5	275	284	147	147	65.8933	34.1067	100	0.517606	-0.950075
	2023-09-28	4841	K68Q	2	1	403	414	197	187	68.8852	31.1148	100	0.451691	-1.14659
	2023-09-28	4841	K68Q	2	2	151	155	45	44	77.8894	22.1106	100	0.283871	-1.81669
	2023-09-28	4841	K68Q	2	3	145	153	64	61	71.4953	28.5047	100	0.398693	-1.32665
	2023-09-28	4841	K68Q	2	4	230	220	135	133	62.3229	37.6771	100	0.604545	-0.726077
	2023-09-28	4842	K68Q	2	1	147	155	121	122	55.9567	44.0433	100	0.787097	-0.345387
	2023-09-28	4842	K68Q	2	2	182	185	128	130	58.7302	41.2698	100	0.702703	-0.509014
	2023-09-28	4842	K68Q	2	3	103	109	108	109	50	50	100	1	0
	2023-09-28	4843	K68Q	2	1	79	79	59	59	57.2464	42.7536	100	0.746835	-0.421138
	2023-09-28	4843	K68Q	2	2	150	153	47	46	76.8844	23.1156	100	0.300654	-1.73383
	2023-09-28	4843	K68Q	2	3	382	387	256	255	60.2804	39.7196	100	0.658915	-0.601836
	2023-09-28	4843	K68Q	2	4	156	156	85	84	65	35	100	0.538462	-0.893085
	2023-09-28	4843	K68Q	2	5	192	196	119	117	62.6198	37.3802	100	0.596939	-0.744345
	2023-09-28	4843	K68Q	2	6	290	292	189	183	61.4737	38.5263	100	0.626712	-0.674125
	2023-09-28	4843	K68Q	2	7	107	106	85	75	58.5635	41.4365	100	0.707547	-0.499102
	2023-09-28	4844	K68Q	2	1	541	554	260	254	68.5644	31.4356	100	0.458484	-1.12506
	2023-09-28	4844	K68Q	2	2	508	555	264	255	68.5185	31.4815	100	0.459459	-1.12199
	2023-09-28	4844	K68Q	2	3	307	310	167	165	65.2632	34.7368	100	0.532258	-0.909802
	2023-09-28	4844	K68Q	2	4	201	209	97	92	69.4352	30.5648	100	0.440191	-1.1838
	2023-09-28	4844	K68Q	2	5	20	208	138	137	60.2899	39.7101	100	0.658654	-0.602408
	2023-09-28	4845	K68Q	2	1	150	160	80	79	66.9456	33.0544	100	0.49375	-1.01815
	2023-09-28	4845	K68Q	2	2	153	157	90	90	63.5628	36.4372	100	0.573248	-0.802768
	2023-09-28	4845	K68Q	2	3	76	77	44	44	63.6364	36.3636	100	0.571429	-0.807355
	2023-09-28	4845	K68Q	2	4	138	142	70	62	69.6078	30.3922	100	0.43662	-1.19555
	2023-09-28	4845	K68Q	2	5	132	134	98	99	57.5107	42.4893	100	0.738806	-0.436733
	2023-09-28	4845	K68Q	2	6	298	314	153	151	67.5269	32.4731	100	0.480892	-1.05622
	2023-09-28	4845	K68Q	2	7	223	224	133	132	62.9213	37.0787	100	0.589286	-0.762961
	2023-09-28	4845	K68Q	2	8	120	124	55	55	69.2737	30.7263	100	0.443548	-1.17284
	2023-09-28	4845	K68Q	2	9	304	309	144	142	68.5144	31.4856	100	0.459547	-1.12172
	2023-09-28	4845	K68Q	2	10	262	271	149	148	64.6778	35.3222	100	0.546125	-0.872696
	2023-09-28	4845	K68Q	2	11	174	174	151	158	52.4096	47.5904	100	0.908046	-0.139163
	2023-09-28	4845	K68Q	2	12	201	210	190	194	51.9802	48.0198	100	0.92381	-0.114333
	2023-09-28	4845	K68Q	2	13	80	82	88	88	48.2353	51.7647	100	1.07317	0.10188
	2023-09-28	4846	K68Q	3	1	43	43	18	17	71.6667	28.3333	100	0.395349	-1.3388
	2023-09-28	4846	K68Q	3	2	150	151	74	73	67.4107	32.5893	100	0.483444	-1.04858
	2023-09-28	4846	K68Q	3	3	90	91	41	40	69.4656	30.5344	100	0.43956	-1.18587
	2023-09-28	4846	K68Q	3	4	145	150	67	66	69.4444	30.5556	100	0.44	-1.18442
	2023-09-28	4846	K68Q	3	5	166	167	76	75	69.0083	30.9917	100	0.449102	-1.15489
	2023-09-28	4846	K68Q	3	6	84	84	54	54	60.8696	39.1304	100	0.642857	-0.63743
	2023-09-28	4846	K68Q	3	7	182	180	138	139	56.4263	43.5737	100	0.772222	-0.372912
	2023-09-28	4846	K68Q	3	8	172	176	147	150	53.9877	46.0123	100	0.852273	-0.230613
	2023-09-28	4846	K68Q	3	9	60	60	38	38	61.2245	38.7755	100	0.633333	-0.658963
	2023-09-28	4847	K68Q	3	1	156	152	57	55	73.43	26.57	100	0.361842	-1.46657
	2023-09-28	4847	K68Q	3	3	222	218	115	110	66.4634	33.5366	100	0.504587	-0.986825
	2023-09-28	4847	K68Q	3	4	235	233	113	111	67.7326	32.2674	100	0.476395	-1.06977
	2023-09-28	4847	K68Q	3	5	83	84	47	46	64.6154	35.3846	100	0.547619	-0.868755
	2023-09-28	4847	K68Q	3	6	97	99	68	67	59.6386	40.3614	100	0.676768	-0.563267
	2023-09-28	4847	K68Q	3	7	179	182	83	81	69.2015	30.7985	100	0.445055	-1.16794
	2023-09-28	4848	K68Q	3	1	141	142	75	74	65.7407	34.2593	100	0.521127	-0.940294
	2023-09-28	4848	K68Q	3	2	179	180	116	114	61.2245	38.7755	100	0.633333	-0.658963
	2023-09-28	4848	K68Q	3	3	130	132	49	46	74.1573	25.8427	100	0.348485	-1.52083
	2023-09-28	4848	K68Q	3	4	118	118	66	65	64.4809	35.5191	100	0.550847	-0.860275
	2023-09-28	4848	K68Q	3	5	106	107	65	64	62.5731	37.4269	100	0.598131	-0.741467
	2023-09-28	4849	K68Q	3	1	226	228	75	75	75.2475	24.7525	100	0.328947	-1.60407
	2023-09-28	4849	K68Q	3	2	133	131	82	80	62.0853	37.9147	100	0.610687	-0.711495
	2023-09-28	4849	K68Q	3	3	268	275	151	149	64.8585	35.1415	100	0.541818	-0.884119
	2023-09-28	4849	K68Q	3	4	142	143	67	66	68.4211	31.5789	100	0.461538	-1.11548
	2023-09-28	4849	K68Q	3	5	156	161	58	58	73.516	26.484	100	0.360248	-1.47294
	2023-09-28	4849	K68Q	3	6	105	105	33	31	77.2059	22.7941	100	0.295238	-1.76005
	2023-09-28	4849	K68Q	3	7	214	214	79	77	73.5395	26.4605	100	0.359813	-1.47468
	2023-09-28	4850	K68Q	3	1	147	148	62	61	70.8134	29.1866	100	0.412162	-1.27872
	2023-09-28	4850	K68Q	3	2	126	127	54	52	70.9497	29.0503	100	0.409449	-1.28824
	2023-09-28	4850	K68Q	3	3	134	135	80	80	62.7907	37.2093	100	0.592593	-0.754888
	2023-09-28	4850	K68Q	3	4	87	85	59	59	59.0278	40.9722	100	0.694118	-0.526748
	2023-09-28	4850	K68Q	3	5	110	110	71	71	60.7735	39.2265	100	0.645455	-0.631613
	2023-09-28	4850	K68Q	3	6	107	108	47	47	69.6774	30.3226	100	0.435185	-1.2003
	2023-09-28	4850	K68Q	3	7	86	87	62	62	58.3893	41.6107	100	0.712644	-0.488747
	2023-10-08	5081	K68Q	1	1	108	109	13	12	90.0826	9.91736	100	0.110092	-3.18322
	2023-10-08	5081	K68Q	1	2	117	120	54	54	68.9655	31.0345	100	0.45	-1.152
	2023-10-08	5081	K68Q	1	3	79	80	53	53	60.1504	39.8496	100	0.6625	-0.594008
	2023-10-08	5081	K68Q	1	4	76	76	52	51	59.8425	40.1575	100	0.671053	-0.575502
	2023-10-08	5081	K68Q	1	5	55	55	39	37	59.7826	40.2174	100	0.672727	-0.571906
	2023-10-08	5082	K68Q	1	1	116	122	57	57	68.1564	31.8436	100	0.467213	-1.09785
	2023-10-08	5082	K68Q	1	2	127	132	118	119	52.5896	47.4104	100	0.901515	-0.149576
	2023-10-08	5082	K68Q	1	3	93	98	50	49	66.6667	33.3333	100	0.5	-1
	2023-10-08	5082	K68Q	1	4	119	125	44	43	74.4048	25.5952	100	0.344	-1.53952
	2023-10-08	5082	K68Q	1	5	119	120	82	80	60	40	100	0.666667	-0.584963
	2023-10-08	5082	K68Q	1	6	61	62	32	31	66.6667	33.3333	100	0.5	-1
	2023-10-08	5083	K68Q	1	1	196	199	154	156	56.0563	43.9437	100	0.78392	-0.351222
	2023-10-08	5083	K68Q	1	2	127	129	101	101	56.087	43.913	100	0.782946	-0.353016
	2023-10-08	5083	K68Q	1	3	145	145	60	57	71.7822	28.2178	100	0.393103	-1.34702
	2023-10-08	5083	K68Q	1	4	41	41	42	42	49.3976	50.6024	100	1.02439	0.0347654
	2023-10-08	5083	K68Q	1	5	155	153	117	118	56.4576	43.5424	100	0.771242	-0.374745
	2023-10-08	5084	K68Q	1	1	125	127	62	62	67.1958	32.8042	100	0.488189	-1.03449
	2023-10-08	5084	K68Q	1	2	129	135	71	71	65.534	34.466	100	0.525926	-0.927068
	2023-10-08	5084	K68Q	1	3	106	109	77	76	58.9189	41.0811	100	0.697248	-0.520257
	2023-10-08	5084	K68Q	1	4	41	42	32	32	56.7568	43.2432	100	0.761905	-0.392317
	2023-10-08	5085	K68Q	1	1	110	113	66	67	62.7778	37.2222	100	0.59292	-0.75409
	2023-10-08	5085	K68Q	1	2	59	59	43	43	57.8431	42.1569	100	0.728814	-0.456378
	2023-10-08	5085	K68Q	1	3	188	190	135	135	58.4615	41.5385	100	0.710526	-0.49304
	2023-10-08	5085	K68Q	1	4	44	45	26	26	63.3803	36.6197	100	0.577778	-0.791413
	2023-10-08	5086	K68Q	2	1	197	208	114	113	64.7975	35.2025	100	0.543269	-0.880261
	2023-10-08	5086	K68Q	2	2	140	144	84	84	63.1579	36.8421	100	0.583333	-0.777608
	2023-10-08	5086	K68Q	2	3	148	156	77	77	66.9528	33.0472	100	0.49359	-1.01862
	2023-10-08	5086	K68Q	2	4	157	164	101	103	61.4232	38.5768	100	0.628049	-0.671051
	2023-10-08	5086	K68Q	2	5	129	128	66	65	66.3212	33.6788	100	0.507812	-0.977632
	2023-10-08	5086	K68Q	2	6	149	151	80	78	65.9389	34.0611	100	0.516556	-0.953003
	2023-10-08	5086	K68Q	2	7	136	138	94	96	58.9744	41.0256	100	0.695652	-0.523562
	2023-10-08	5087	K68Q	2	1	148	148	109	108	57.8125	42.1875	100	0.72973	-0.454566
	2023-10-08	5087	K68Q	2	2	107	108	80	79	57.754	42.246	100	0.731481	-0.451107
	2023-10-08	5087	K68Q	2	3	100	104	79	79	56.8306	43.1694	100	0.759615	-0.396659
	2023-10-08	5087	K68Q	2	4	258	275	139	137	66.7476	33.2524	100	0.498182	-1.00526
	2023-10-08	5088	K68Q	2	1	140	143	145	147	49.3103	50.6897	100	1.02797	0.039801
	2023-10-08	5088	K68Q	2	2	91	93	74	71	56.7073	43.2927	100	0.763441	-0.389412
	2023-10-08	5088	K68Q	2	3	260	265	129	134	66.416	33.584	100	0.50566	-0.983759
	2023-10-08	5088	K68Q	2	4	116	119	75	74	61.658	38.342	100	0.621849	-0.685364
	2023-10-08	5088	K68Q	2	5	78	80	69	69	53.6913	46.3087	100	0.8625	-0.213404
	2023-10-08	5089	K68Q	2	1	465	464	487	486	48.8421	51.1579	100	1.04741	0.0668315
	2023-10-08	5089	K68Q	2	2	77	78	65	64	54.9296	45.0704	100	0.820513	-0.285402
	2023-10-08	5089	K68Q	2	3	126	127	99	97	56.6964	43.3036	100	0.76378	-0.388772
	2023-10-08	5089	K68Q	2	4	144	149	63	60	71.2919	28.7081	100	0.402685	-1.31228
	2023-10-08	5089	K68Q	2	5	221	228	134	134	62.9834	37.0166	100	0.587719	-0.766801
	2023-10-08	5090	K68Q	2	1	140	145	64	61	70.3883	29.6117	100	0.42069	-1.24917
	2023-10-08	5090	K68Q	2	2	84	85	80	80	51.5152	48.4848	100	0.941176	-0.0874628
	2023-10-08	5090	K68Q	2	3	101	101	84	87	53.7234	46.2766	100	0.861386	-0.215268
	2023-10-08	5090	K68Q	2	4	160	168	81	78	68.2927	31.7073	100	0.464286	-1.10692
	2023-10-08	5090	K68Q	2	5	253	262	194	195	57.3304	42.6696	100	0.744275	-0.426093
	2023-10-08	5091	K68Q	3	1	140	145	67	65	69.0476	30.9524	100	0.448276	-1.15754
	2023-10-08	5091	K68Q	3	2	145	164	194	199	45.1791	54.8209	100	1.21341	0.279073
	2023-10-08	5091	K68Q	3	3	108	110	38	37	74.8299	25.1701	100	0.336364	-1.57191
	2023-10-08	5091	K68Q	3	4	63	63	62	62	50.4	49.6	100	0.984127	-0.0230836
	2023-10-08	5091	K68Q	3	5	152	156	141	144	52	48	100	0.923077	-0.115477
	2023-10-08	5091	K68Q	3	6	108	109	59	58	65.2695	34.7305	100	0.53211	-0.910203
	2023-10-08	5092	K68Q	3	1	125	130	88	88	59.633	40.367	100	0.676923	-0.562936
	2023-10-08	5092	K68Q	3	2	144	148	66	65	69.4836	30.5164	100	0.439189	-1.18709
	2023-10-08	5092	K68Q	3	3	187	193	158	159	54.8295	45.1705	100	0.823834	-0.279574
	2023-10-08	5092	K68Q	3	4	107	109	66	66	62.2857	37.7143	100	0.605505	-0.72379
	2023-10-08	5092	K68Q	3	5	113	114	129	133	46.1538	53.8462	100	1.16667	0.222392
	2023-10-08	5092	K68Q	3	6	86	90	57	56	61.6438	38.3562	100	0.622222	-0.684498
	2023-10-08	5092	K68Q	3	7	320	340	132	128	72.6496	27.3504	100	0.376471	-1.40939
	2023-10-08	5093	K68Q	3	1	108	108	103	109	49.7696	50.2304	100	1.00926	0.0132968
	2023-10-08	5093	K68Q	3	2	102	104	58	57	64.5963	35.4037	100	0.548077	-0.86755
	2023-10-08	5093	K68Q	3	3	294	288	212	213	57.485	42.515	100	0.739583	-0.435215
	2023-10-08	5093	K68Q	3	4	242	252	168	166	60.2871	39.7129	100	0.65873	-0.60224
	2023-10-08	5093	K68Q	3	5	111	114	54	53	68.2635	31.7365	100	0.464912	-1.10497
	2023-10-08	5094	K68Q	3	1	106	109	78	79	57.9787	42.0213	100	0.724771	-0.464404
	2023-10-08	5094	K68Q	3	2	126	131	80	79	62.381	37.619	100	0.603053	-0.729642
	2023-10-08	5094	K68Q	3	3	108	112	26	26	81.1594	18.8406	100	0.232143	-2.10692
	2023-10-08	5094	K68Q	3	4	183	185	97	96	65.8363	34.1637	100	0.518919	-0.946419
	2023-10-08	5095	K68Q	3	1	95	99	56	55	64.2857	35.7143	100	0.555556	-0.847997
	2023-10-08	5095	K68Q	3	2	196	203	119	116	63.6364	36.3636	100	0.571429	-0.807355
	2023-10-08	5095	K68Q	3	3	192	195	135	136	58.9124	41.0876	100	0.697436	-0.519867
	2023-10-08	5095	K68Q	3	4	110	109	62	54	66.8712	33.1288	100	0.495413	-1.0133
	2023-10-08	5095	K68Q	3	5	103	107	69	68	61.1429	38.8571	100	0.635514	-0.654004

## Sheet: D1B-NIQ
DYRK1B-NIQ
						Nukleus		Cytosol		prozentualer Anteil
	Datum	Bild#	D1B	Cover- slip#	Zelle	Mean	abs. Median intensity	Mean	abs. Median intensity	in Nukleus	im Cytosol	Summe	Ratio	Log2 gg. Nukleus
	2023-09-28	4852	NIQ	1	1	38	38	39	39	49.3506	50.6494	100	1.02632	0.0374747
	2023-09-28	4852	NIQ	1	2	58	56	137	137	29.0155	70.9845	100	2.44643	1.29068
	2023-09-28	4852	NIQ	1	3	47	48	52	52	48	52	100	1.08333	0.115477
	2023-09-28	4852	NIQ	1	4	54	56	62	60	48.2759	51.7241	100	1.07143	0.0995357
	2023-09-28	4853	NIQ	1	1	30	30	37	37	44.7761	55.2239	100	1.23333	0.302563
	2023-09-28	4853	NIQ	1	2	49	48	47	47	50.5263	49.4737	100	0.979167	-0.0303736
	2023-09-28	4853	NIQ	1	3	40	40	103	95	29.6296	70.3704	100	2.375	1.24793
	2023-09-28	4853	NIQ	1	4	42	42	38	35	54.5455	45.4545	100	0.833333	-0.263034
	2023-09-28	4854	NIQ	1	1	21	21	19	19	52.5	47.5	100	0.904762	-0.14439
	2023-09-28	4854	NIQ	1	2	44	44	83	75	36.9748	63.0252	100	1.70455	0.769387
	2023-09-28	4854	NIQ	1	3	23	23	23	23	50	50	100	1	0
	2023-09-28	4854	NIQ	1	4	28	28	42	42	40	60	100	1.5	0.584963
	2023-09-28	4855	NIQ	1	1	100	100	98	97	50.7614	49.2386	100	0.97	-0.0439433
	2023-09-28	4855	NIQ	1	2	66	66	95	94	41.25	58.75	100	1.42424	0.510195
	2023-09-28	4855	NIQ	1	3	85	88	122	126	41.1215	58.8785	100	1.43182	0.517848
	2023-09-28	4855	NIQ	1	4	88	88	105	104	45.8333	54.1667	100	1.18182	0.241008
	2023-09-28	4856	NIQ	2	1	38	36	48	47	43.3735	56.6265	100	1.30556	0.384664
	2023-09-28	4856	NIQ	2	4	29	28	28	27	50.9091	49.0909	100	0.964286	-0.0524674
	2023-09-28	4856	NIQ	2	5	24	24	24	22	52.1739	47.8261	100	0.916667	-0.125531
	2023-09-28	4857	NIQ	2	1	20	19	30	30	38.7755	61.2245	100	1.57895	0.658963
	2023-09-28	4857	NIQ	2	2	32	26	32	26	50	50	100	1	0
	2023-09-28	4857	NIQ	2	4	29	28	60	58	32.5581	67.4419	100	2.07143	1.05063
	2023-09-28	4858	NIQ	2	1	27	25	106	54	31.6456	68.3544	100	2.16	1.11103
	2023-09-28	4858	NIQ	2	2	24	21	76	71	22.8261	77.1739	100	3.38095	1.75743
	2023-09-28	4858	NIQ	2	3	26	23	144	67	25.5556	74.4444	100	2.91304	1.54253
	2023-09-28	4859	NIQ	2	1	113	114	114	114	50	50	100	1	0
	2023-09-28	4859	NIQ	2	2	95	96	113	112	46.1538	53.8462	100	1.16667	0.222392
	2023-09-28	4859	NIQ	2	3	30	30	28	28	51.7241	48.2759	100	0.933333	-0.0995357
	2023-09-28	4860	NIQ	2	1	217	222	273	278	44.4	55.6	100	1.25225	0.324525
	2023-09-28	4860	NIQ	2	2	217	225	228	232	49.2341	50.7659	100	1.03111	0.0441998
	2023-09-28	4860	NIQ	2	3	307	306	288	306	50	50	100	1	0
	2023-09-28	4860	NIQ	2	4	143	144	152	157	47.8405	52.1595	100	1.09028	0.124696
	2023-09-28	4860	NIQ	2	5	88	90	86	85	51.4286	48.5714	100	0.944444	-0.0824622
	2023-09-28	4861	NIQ	3	1	47	47	51	51	47.9592	52.0408	100	1.08511	0.117836
	2023-09-28	4861	NIQ	3	2	45	45	64	63	41.6667	58.3333	100	1.4	0.485427
	2023-09-28	4861	NIQ	3	3	185	183	289	285	39.1026	60.8974	100	1.55738	0.639118
	2023-09-28	4861	NIQ	3	4	94	94	145	144	39.4958	60.5042	100	1.53191	0.615336
	2023-09-28	4862	NIQ	3	1	364	379	458	471	44.5882	55.4118	100	1.24274	0.313529
	2023-09-28	4862	NIQ	3	2	278	305	400	417	42.2438	57.7562	100	1.36721	0.451238
	2023-09-28	4863	NIQ	3	1	307	309	284	287	51.8456	48.1544	100	0.928803	-0.106556
	2023-09-28	4863	NIQ	3	2	368	398	520	495	44.5689	55.4311	100	1.24372	0.31466
	2023-09-28	4863	NIQ	3	3	268	276	208	202	57.7406	42.2594	100	0.731884	-0.450313
	2023-09-28	4863	NIQ	3	4	156	158	144	143	52.4917	47.5083	100	0.905063	-0.143909
	2023-09-28	4863	NIQ	3	5	246	251	267	258	49.3124	50.6876	100	1.02789	0.0396837
	2023-09-28	4864	NIQ	3	1	22	22	22	22	50	50	100	1	0
	2023-09-28	4864	NIQ	3	2	25	24	39	38	38.7097	61.2903	100	1.58333	0.662965
	2023-09-28	4864	NIQ	3	3	27	25	143	68	26.8817	73.1183	100	2.72	1.44361
	2023-09-28	4864	NIQ	3	4	31	29	212	118	19.7279	80.2721	100	4.06897	2.02466
	2023-09-28	4865	NIQ	3	1	205	209	239	245	46.0352	53.9648	100	1.17225	0.229279
	2023-09-28	4865	NIQ	3	2	164	170	253	260	39.5349	60.4651	100	1.52941	0.612977
	2023-09-28	4865	NIQ	3	3	145	145	236	237	37.9581	62.0419	100	1.63448	0.708834
	2023-09-28	4865	NIQ	3	4	223	216	351	354	37.8947	62.1053	100	1.63889	0.712718
	2023-10-08	5096	NIQ	1	1	81	82	165	161	33.7449	66.2551	100	1.96341	0.973365
	2023-10-08	5096	NIQ	1	2	44	45	72	73	38.1356	61.8644	100	1.62222	0.697971
	2023-10-08	5096	NIQ	1	3	87	91	125	124	42.3256	57.6744	100	1.36264	0.446402
	2023-10-08	5096	NIQ	1	4	90	91	93	93	49.4565	50.5435	100	1.02198	0.0313642
	2023-10-08	5097	NIQ	1	1	38	38	50	50	43.1818	56.8182	100	1.31579	0.395929
	2023-10-08	5097	NIQ	1	2	132	142	155	156	47.651	52.349	100	1.09859	0.135655
	2023-10-08	5097	NIQ	1	3	88	91	120	121	42.9245	57.0755	100	1.32967	0.411069
	2023-10-08	5097	NIQ	1	4	32	32	43	43	42.6667	57.3333	100	1.34375	0.426265
	2023-10-08	5097	NIQ	1	5	100	101	151	151	40.0794	59.9206	100	1.49505	0.580193
	2023-10-08	5098	NIQ	1	1	74	73	81	81	47.4026	52.5974	100	1.10959	0.150025
	2023-10-08	5098	NIQ	1	2	69	69	114	113	37.9121	62.0879	100	1.63768	0.711655
	2023-10-08	5098	NIQ	1	3	53	53	87	87	37.8571	62.1429	100	1.64151	0.715023
	2023-10-08	5099	NIQ	1	1	68	69	54	52	57.0248	42.9752	100	0.753623	-0.408085
	2023-10-08	5099	NIQ	1	2	36	37	42	42	46.8354	53.1646	100	1.13514	0.182864
	2023-10-08	5099	NIQ	1	3	26	26	41	40	39.3939	60.6061	100	1.53846	0.621488
	2023-10-08	5100	NIQ	1	1	54	555	95	94	85.5162	14.4838	100	0.169369	-2.56176
	2023-10-08	5100	NIQ	1	2	67	68	122	122	35.7895	64.2105	100	1.79412	0.843274
	2023-10-08	5100	NIQ	1	3	25	25	46	46	35.2113	64.7887	100	1.84	0.879706
	2023-10-08	5100	NIQ	1	4	76	86	75	76	53.0864	46.9136	100	0.883721	-0.178337
	2023-10-08	5100	NIQ	1	5	74	76	109	109	41.0811	58.9189	100	1.43421	0.520257
	2023-10-08	5100	NIQ	1	6	35	35	59	59	37.234	62.766	100	1.68571	0.75336
	2023-10-08	5100	NIQ	1	7	76	75	141	146	33.9367	66.0633	100	1.94667	0.961006
	2023-10-08	5101	NIQ	2	1	21	21	35	35	37.5	62.5	100	1.66667	0.736966
	2023-10-08	5101	NIQ	2	2	22	21	29	28	43.1373	56.8627	100	1.31818	0.398549
	2023-10-08	5101	NIQ	2	3	87	88	121	123	41.8269	58.1731	100	1.3908	0.47592
	2023-10-08	5101	NIQ	2	4	66	69	108	108	37.931	62.069	100	1.63636	0.710493
	2023-10-08	5101	NIQ	2	5	64	66	88	88	42.1053	57.8947	100	1.375	0.459432
	2023-10-08	5101	NIQ	2	6	38	38	66	67	36.5385	63.4615	100	1.73684	0.796467
	2023-10-08	5102	NIQ	2	1	106	110	192	193	35.5705	64.4295	100	1.81132	0.857042
	2023-10-08	5102	NIQ	2	2	49	51	65	65	42.9825	57.0175	100	1.32653	0.407658
	2023-10-08	5102	NIQ	2	3	35	35	47	47	42.6829	57.3171	100	1.34286	0.425306
	2023-10-08	5102	NIQ	2	4	51	53	79	80	39.2308	60.7692	100	1.54902	0.631355
	2023-10-08	5102	NIQ	2	5	54	55	81	80	40	60	100	1.5	0.584963
	2023-10-08	5102	NIQ	2	6	61	62	106	107	36.5269	63.4731	100	1.7377	0.797183
	2023-10-08	5103	NIQ	2	1	69	70	169	174	28.9916	71.0084	100	2.44928	1.29235
	2023-10-08	5103	NIQ	2	2	81	84	117	115	40.9091	59.0909	100	1.44444	0.530515
	2023-10-08	5103	NIQ	2	3	72	73	74	72	49.3151	50.6849	100	1.02778	0.0395284
	2023-10-08	5103	NIQ	2	4	48	50	65	65	42.4779	57.5221	100	1.35417	0.437405
	2023-10-08	5103	NIQ	2	5	33	33	69	69	32.3529	67.6471	100	2.09091	1.06413
	2023-10-08	5103	NIQ	2	6	49	50	60	59	44.9541	55.0459	100	1.22449	0.292181
	2023-10-08	5104	NIQ	2	1	109	110	103	100	51.4151	48.5849	100	0.944954	-0.0816838
	2023-10-08	5104	NIQ	2	2	58	57	99	99	36.9427	63.0573	100	1.7069	0.771376
	2023-10-08	5104	NIQ	2	3	101	103	213	217	32.1656	67.8344	100	2.10891	1.0765
	2023-10-08	5104	NIQ	2	4	99	101	216	219	31.4286	68.5714	100	2.18182	1.12553
	2023-10-08	5104	NIQ	2	5	83	86	95	94	46.6292	53.3708	100	1.14458	0.194816
	2023-10-08	5105	NIQ	2	1	44	44	50	50	46.8085	53.1915	100	1.13636	0.184425
	2023-10-08	5105	NIQ	2	2	63	64	95	96	39.8734	60.1266	100	1.50794	0.592576
	2023-10-08	5105	NIQ	2	3	63	62	104	105	37.7246	62.2754	100	1.65079	0.72316
	2023-10-08	5105	NIQ	2	4	52	51	75	75	40.9449	59.0551	100	1.44231	0.528379
	2023-10-08	5105	NIQ	2	5	80	82	159	161	33.4728	66.5272	100	1.9875	0.990955
	2023-10-08	5106	NIQ	3	1	178	185	223	229	44.389	55.611	100	1.25281	0.325166
	2023-10-08	5106	NIQ	3	2	288	308	150	148	65.7534	34.2466	100	0.520833	-0.941106
	2023-10-08	5106	NIQ	3	3	267	275	172	169	60.82	39.18	100	0.644195	-0.634431
	2023-10-08	5106	NIQ	3	4	376	387	201	200	65.1646	34.8354	100	0.534574	-0.903537
	2023-10-08	5107	NIQ	3	1	81	81	77	77	51.2658	48.7342	100	0.950617	-0.0730635
	2023-10-08	5107	NIQ	3	2	169	175	88	88	65.7588	34.2412	100	0.52071	-0.941448
	2023-10-08	5107	NIQ	3	3	193	207	143	144	57.4405	42.5595	100	0.740933	-0.432586
	2023-10-08	5107	NIQ	3	4	187	195	108	107	63.3898	36.6102	100	0.57754	-0.792007
	2023-10-08	5107	NIQ	3	5	72	72	54	54	57.1429	42.8571	100	0.75	-0.415037
	2023-10-08	5108	NIQ	3	1	276	292	189	185	59.3548	40.6452	100	0.684783	-0.546282
	2023-10-08	5108	NIQ	3	2	54	55	17	10	76.0563	23.9437	100	0.314815	-1.66742
	2023-10-08	5108	NIQ	3	3	368	361	198	194	65.0177	34.9823	100	0.538043	-0.894205
	2023-10-08	5109	NIQ	3	1	143	145	125	124	53.3582	46.6418	100	0.874126	-0.194087
	2023-10-08	5109	NIQ	3	2	200	210	119	119	62.6959	37.3041	100	0.595	-0.749038
	2023-10-08	5109	NIQ	3	3	223	233	122	117	64.6377	35.3623	100	0.547085	-0.870163
	2023-10-08	5109	NIQ	3	4	448	463	252	248	64	36	100	0.5625	-0.830075
	2023-10-08	5109	NIQ	3	5	71	73	66	66	51.8248	48.1752	100	0.929577	-0.105353
	2023-10-08	5109	NIQ	3	6	131	139	89	89	59.5455	40.4545	100	0.679389	-0.55769
	2023-10-08	5110	NIQ	3	1	71	72	66	65	51.8248	48.1752	100	0.929577	-0.105353
	2023-10-08	5110	NIQ	3	2	271	256	150	148	64.3705	35.6295	100	0.553506	-0.85333
	2023-10-08	5110	NIQ	3	3	144	152	100	100	59.0164	40.9836	100	0.694444	-0.526069
	2023-10-08	5110	NIQ	3	4	2833	292	173	182	94.2448	5.75516	100	0.061066	-4.03349
